# Supplementary material for: Identification and Characterization of Wheat Germplasm for Salt Tolerance
Source: Plants (Basel). 2021 Jan 30;10(2):268. doi: 10.3390/plants10020268 (PMC7911706; doi:10.3390/plants10020268)
Supplement: Supplementary file 1 [file plants-10-00268-s001.zip › plants-1091908-supplementary/supplementary files/Table S1.xlsx]

## Sheet: Table S1
No	Table S1 The 334 wheat accessions used in the screening study for salt tolerance, their origins and growth performance under salt stress
	No.	Name	Origin	Traits
				RSDW	RRDW	RSFW	RRFW	RSH	RRL	IS	IS ranking	RSDW ranking
139	1	An 1331	Anhui	0.785863	0.599078	0.519495	0.487949	0.842432	0.679516	0.652389	37	11
156	2	Fu 936	Anhui	0.67619	0.609442	0.477657	0.498673	0.849132	0.681291	0.632064	55	72
639	3	Fu 98-46	Anhui	0.528354	0.495549	0.427089	0.424389	0.860241	0.695464	0.571848	183	289
52	4	Huaimai 18	Anhui	0.573237	0.57874	0.421674	0.500358	0.798758	0.592715	0.57758	163	233
68	5	Huaimai 20	Anhui	0.64476	0.434783	0.407256	0.426591	0.766129	0.628378	0.551316	210	120
115	6	Huaimai 21	Anhui	0.627639	0.513834	0.425105	0.401134	0.884298	0.577474	0.571581	184	151
154	7	Su 0663	Anhui	0.77037	0.693277	0.44023	0.575705	0.822602	0.650212	0.658733	28	17
49	8	Sunong 6	Anhui	0.492958	0.463855	0.388422	0.328127	0.676503	0.553714	0.48393	309	315
118	9	Wan 23094	Anhui	0.709193	0.528302	0.45	0.313909	0.881707	0.630624	0.585623	138	48
66	10	Wanmai 19	Anhui	0.633752	0.6	0.37563	0.450435	0.741722	0.704724	0.584377	148	143
65	11	Wanmai 29	Anhui	0.475661	0.461774	0.280628	0.318475	0.701099	0.683974	0.486935	305	322
105	12	Wanmai 33	Anhui	0.515581	0.422794	0.380732	0.356206	0.796715	0.628	0.516671	272	300
180	13	Wanmai 38	Anhui	0.686099	0.518519	0.520822	0.416635	0.837873	0.530457	0.585067	144	62
181	14	Wanmai 50	Anhui	0.55761	0.567376	0.448382	0.562026	0.642998	0.603513	0.563651	195	256
163	15	Wanmai 52	Anhui	0.583607	0.583969	0.35901	0.563357	0.722581	0.69258	0.584184	149	217
192	16	Wanmai 53	Anhui	0.635674	0.486891	0.360866	0.482276	0.764634	0.578169	0.551418	209	140
208	17	Beijing 0045	Beijing	0.577143	0.477876	0.382522	0.42769	0.777233	0.535099	0.529594	251	224
233	18	Beijing 841	Beijing	0.680233	0.755639	0.423167	0.781609	0.808111	0.703759	0.692086	14	68
283	19	CA0548	Beijing	0.588235	0.51004	0.425856	0.381218	0.761176	0.604712	0.545206	223	207
285	20	CA0816 (red）	Beijing	0.643208	0.589744	0.460355	0.521703	0.725446	0.57036	0.585136	143	124
295	21	CA0816 (white）	Beijing	0.566176	0.523256	0.411949	0.48388	0.764505	0.700984	0.575125	171	244
290	22	CA0958	Beijing	0.662885	0.570312	0.44	0.469007	0.825065	0.575089	0.590393	129	93
627	23	CA0996	Beijing	0.627737	0.571429	0.456321	0.556787	0.788945	0.71205	0.618878	71	150
291	24	CA0998	Beijing	0.570397	0.527778	0.39704	0.454194	0.766839	0.511774	0.538004	237	236
282	25	CA1055	Beijing	0.632238	0.636364	0.390018	0.441623	0.762621	0.70373	0.594432	122	146
292	26	CA1062	Beijing	0.624037	0.665323	0.525368	0.499485	0.749708	0.655727	0.619941	69	154
284	27	CA1090	Beijing	0.532051	0.634361	0.443411	0.443785	0.762658	0.560838	0.562851	196	285
287	28	CA1119	Beijing	0.618803	0.542601	0.428481	0.343617	0.748879	0.470064	0.525407	260	163
288	29	CA1133	Beijing	0.509774	0.548246	0.39556	0.398611	0.644685	0.578506	0.512564	277	304
289	30	CA1135	Beijing	0.562945	0.578778	0.41351	0.473061	0.708963	0.703732	0.573498	177	246
248	31	CA9719	Beijing	0.704819	0.7	0.522159	0.748284	0.904762	0.717018	0.716174	7	53
265	32	Fengkang 2	Beijing	0.533445	0.459677	0.355556	0.300501	0.711418	0.550375	0.485162	308	282
222	33	Jing 411	Beijing	0.574561	0.383901	0.367694	0.388034	0.784768	0.667421	0.52773	255	229
237	34	Jing 9428	Beijing	0.629921	0.556701	0.460498	0.630235	0.782396	0.587645	0.607899	98	147
210	35	Jingdong 17	Beijing	0.726277	0.587983	0.513589	0.477781	0.760742	0.582609	0.608163	97	36
212	36	Jingdong 22	Beijing	0.503365	0.397351	0.305998	0.34701	0.767619	0.553491	0.479139	311	309
221	37	Jingdong 8	Beijing	0.615625	0.39313	0.27998	0.389541	0.784957	0.501633	0.494144	295	171
642	38	Jingjiumai 10	Beijing	0.477852	0.421488	0.308856	0.336186	0.845154	0.552532	0.490345	300	321
197	39	Jingshuang 16	Beijing	0.69873	0.4625	0.451425	0.451783	0.822479	0.625756	0.585446	140	55
264	40	Lunxuan 987	Beijing	0.647727	0.448763	0.476154	0.359705	0.908257	0.576723	0.569555	186	112
196	41	Nongda 139	Beijing	0.728102	0.592157	0.48912	0.512695	0.903188	0.628821	0.642347	41	33
211	42	Nongda 211	Beijing	0.777778	0.606299	0.503908	0.619961	0.792833	0.680882	0.66361	26	14
206	43	Nongda 212	Beijing	0.729858	0.595628	0.421797	0.521797	0.775901	0.639137	0.61402	89	32
252	44	Zhongyou 206	Beijing	0.570992	0.5	0.368118	0.533773	0.763804	0.7614	0.583014	151	234
229	45	Zhongyou 335	Beijing	0.637306	0.590717	0.486384	0.545742	0.868946	0.694222	0.637219	45	138
232	46	Zhongyou 9507	Beijing	0.625688	0.577236	0.522695	0.396904	0.879332	0.618729	0.603431	106	152
272	47	Gaocheng 8901	Hebei	0.616667	0.556757	0.391489	0.350137	0.759662	0.545278	0.536665	238	167
63	48	Gaoyou 503	Hebei	0.604082	0.447368	0.339364	0.329857	0.82953	0.839437	0.56494	194	187
174	49	Guan 35	Hebei	0.663848	0.596639	0.473528	0.522546	0.765789	0.567235	0.598264	113	91
107	50	Han 6172	Hebei	0.650877	0.535088	0.501715	0.455003	0.754348	0.596423	0.582242	153	107
97	51	Heng 7228	Hebei	0.605463	0.420063	0.460396	0.506843	0.772234	0.609463	0.56241	197	185
128	52	Hengguan 33	Hebei	0.517422	0.315254	0.350842	0.266724	0.843137	0.632512	0.487648	303	299
398	53	Hengguan 35	Hebei	0.568345	0.383929	0.324902	0.409256	0.905099	0.701816	0.548891	215	239
186	54	Jinhe 9123	Hebei	0.635542	0.627737	0.427183	0.537612	0.752174	0.579683	0.593322	125	141
155	55	Jishi 02-1	Hebei	0.710669	0.597345	0.427407	0.458661	0.767991	0.734609	0.616114	81	45
279	56	Keheng 6654	Hebei	0.689723	0.570922	0.4945	0.477778	0.826582	0.59213	0.608606	95	60
94	57	Shi 4185	Hebei	0.560377	0.448529	0.38658	0.474885	0.755208	0.616428	0.540335	231	250
162	58	Shijiazhuang 15	Hebei	0.67603	0.537549	0.400595	0.445103	0.82346	0.69214	0.595813	119	73
152	59	Shijiazhuang 8	Hebei	0.669782	0.637131	0.495273	0.479361	0.746951	0.672006	0.616751	79	81
194	60	Shixin 733	Hebei	0.660883	0.463023	0.524032	0.492549	0.849143	0.529968	0.5866	134	95
58	61	Shixin 828	Hebei	0.584814	0.562016	0.408831	0.549399	0.811236	0.596262	0.585426	141	213
280	62	Shiyou 17	Hebei	0.723282	0.568807	0.434852	0.438936	0.773006	0.499301	0.573031	180	39
637	63	04 zhong 36 04	Henan	0.651394	0.563265	0.433971	0.464661	0.88251	0.697592	0.615566	82	106
344	64	05中37 05	Henan	0.72561	0.594595	0.481208	0.434013	0.839109	0.612062	0.614433	88	37
293	65	11CA40	Henan	0.542113	0.403509	0.387109	0.305365	0.866189	0.501203	0.500915	292	274
446	66	12CA25	Henan	0.777778	0.876471	0.55234	0.883636	0.735739	0.790884	0.769475	5	15
92	67	85Zhong 33	Henan	0.68871	0.549419	0.477391	0.529006	0.787016	0.598571	0.605019	103	61
178	68	Aikang 58	Henan	0.665289	0.536036	0.486586	0.493159	0.757842	0.568275	0.584531	147	88
300	69	Bainong 3217	Henan	0.63834	0.598214	0.454282	0.57539	0.778643	0.601695	0.607761	100	133
88	70	Bainong 64	Henan	0.545611	0.427609	0.389454	0.488866	0.792602	0.573996	0.536356	239	271
638	71	Fanmai 5	Henan	0.643436	0.508143	0.547208	0.452509	0.849476	0.710692	0.618577	74	122
449	72	Fengdecunmai 5	Henan	0.71048	0.700389	0.52459	0.618806	0.740536	0.621669	0.652745	36	46
356	73	Hemai 026	Henan	0.68125	0.664093	0.439307	0.588478	0.829319	0.603495	0.634324	50	65
360	74	Hemai 0521	Henan	0.598826	0.558442	0.455508	0.506263	0.739429	0.590529	0.574833	172	192
364	75	Hongzhan 6816	Henan	0.617857	0.553097	0.382962	0.49948	0.708431	0.585432	0.557877	201	166
346	76	Huapei 212	Henan	0.618067	0.665254	0.468655	0.618776	0.827851	0.743156	0.65696	31	165
74	77	Huapei 5	Henan	0.618182	0.556017	0.455748	0.68267	0.758192	0.685515	0.626054	64	164
407	78	Huixianhong	Henan	0.645763	0.57197	0.439942	0.566274	0.854321	0.744891	0.637193	46	117
142	79	Lankao 2	Henan	0.645108	0.503378	0.465641	0.442885	0.855556	0.605762	0.586388	135	119
130	80	Lankao 24	Henan	0.606005	0.379913	0.390764	0.401674	0.839786	0.642473	0.543436	228	183
183	81	Lankao 906	Henan	0.656881	0.605469	0.450094	0.522541	0.720238	0.601356	0.592763	127	101
558	82	Liuhu 98	Henan	0.840764	0.568	0.556461	0.559981	0.813899	0.653016	0.665353	25	5
362	83	Luo 6112	Henan	0.673913	0.731481	0.35561	0.615522	0.742597	0.527913	0.607839	99	77
98	84	Luohan 2	Henan	0.646953	0.42517	0.520378	0.373182	0.807078	0.712382	0.580857	158	114
104	85	Luomai 21	Henan	0.558735	0.485612	0.396944	0.400632	0.790929	0.55917	0.532003	244	254
366	86	Meng 0318	Henan	0.438083	0.403509	0.28995	0.326301	0.701883	0.512077	0.4453	322	329
61	87	Neixiang 188	Henan	0.825641	0.77957	0.652802	0.765795	0.899106	0.794444	0.786226	4	7
296	88	Neixiang 5	Henan	0.578563	0.425373	0.377737	0.370125	0.869615	0.594135	0.535925	240	222
345	89	Pu 96105	Henan	0.623779	0.600897	0.420698	0.510389	0.735608	0.569689	0.576843	164	155
349	90	Ruixing 983	Henan	0.639053	0.59893	0.394042	0.534458	0.775581	0.620545	0.593768	124	131
556	91	Shang 963	Henan	0.620278	0.570776	0.460009	0.566265	0.778802	0.710243	0.617729	78	160
560	92	Tianhe 0519	Henan	0.651438	0.553648	0.450683	0.52072	0.749856	0.663566	0.598319	112	105
353	93	Wankang 18	Henan	0.664	0.562189	0.4637	0.526316	0.761589	0.714493	0.615381	83	90
363	94	Xinmai 18	Henan	0.547703	0.523605	0.3695	0.46217	0.646922	0.587162	0.522844	265	270
75	95	Xinmai 19	Henan	0.610837	0.605809	0.47809	0.643333	0.685076	0.746815	0.628327	61	176
286	96	Xinmai 37	Henan	0.650546	0.51751	0.465642	0.4005	0.84557	0.683881	0.593941	123	109
78	97	Xinmai 9	Henan	0.633147	0.678049	0.460156	0.621785	0.751225	0.765823	0.651698	38	144
132	98	Xinmai 9408	Henan	0.643585	0.442568	0.462615	0.361464	0.852388	0.557706	0.553387	205	121
54	99	Yanzhan 4110	Henan	0.562731	0.540084	0.388593	0.482187	0.693023	0.579538	0.541026	230	247
302	100	Yumai 13	Henan	0.63619	0.63197	0.431543	0.539019	0.802647	0.671842	0.618869	72	139
165	101	Yumai 18	Henan	0.557025	0.45993	0.417604	0.410028	0.774648	0.544548	0.527297	257	257
85	102	Yumai 2	Henan	0.650823	0.524194	0.530839	0.580494	0.83	0.615089	0.621906	66	108
110	103	Yumai 21	Henan	0.518809	0.466667	0.354898	0.379686	0.738523	0.673077	0.521943	267	297
56	104	Yumai 34	Henan	0.500684	0.395604	0.352693	0.334127	0.729897	0.608191	0.486866	306	310
137	105	Yumai 49	Henan	0.576271	0.372549	0.370077	0.286907	0.783313	0.674868	0.510664	280	226
53	106	Yumai 50	Henan	0.566667	0.455587	0.445862	0.387915	0.891892	0.596633	0.557426	203	243
632	107	Yumai 54	Henan	0.584367	0.554945	0.425087	0.505582	0.872807	0.720642	0.610572	94	214
185	108	Yumai 57	Henan	0.556671	0.549153	0.369572	0.515628	0.758065	0.534857	0.547324	217	260
164	109	Yumai 63	Henan	0.638801	0.454829	0.448124	0.363164	0.831707	0.537695	0.54572	220	132
301	110	Yumai 7	Henan	0.496633	0.540741	0.421999	0.468303	0.819475	0.574111	0.553544	204	313
361	111	Yuzhan 4	Henan	0.670669	0.527211	0.409631	0.455376	0.769683	0.606978	0.573258	179	80
365	112	Yuzhan 9804	Henan	0.596123	0.517007	0.380689	0.46463	0.78625	0.652807	0.566251	192	197
50	113	Zheng 9023	Henan	0.734483	0.703557	0.476237	0.553814	0.796571	0.553846	0.636418	47	30
157	114	Zhengmai 366	Henan	0.706334	0.628906	0.478541	0.547484	0.82293	0.667736	0.641988	42	51
635	115	Zhengmai 9023	Henan	0.59069	0.545852	0.3588	0.446536	0.782456	0.561974	0.547718	216	204
395	116	Zhengnong 21	Henan	0.598347	0.573718	0.522986	0.570942	0.818687	0.704472	0.631525	56	193
299	117	Zhengyin 1	Henan	0.646853	0.67382	0.390888	0.619484	0.842634	0.59825	0.628655	60	115
392	118	Zhengyumai 033	Henan	0.522648	0.410646	0.319546	0.415512	0.788419	0.703035	0.526634	258	293
298	119	Zhengzhou 3	Henan	0.527675	0.439776	0.344728	0.452704	0.759167	0.5391	0.510525	281	290
277	120	Zhong 892	Henan	0.568556	0.350554	0.320985	0.296162	0.776699	0.407725	0.453447	319	238
240	121	Zhongmai 175	Henan	0.680147	0.594737	0.462639	0.562874	0.795604	0.684383	0.630064	58	69
239	122	Zhongmai 415	Henan	0.553018	0.575893	0.414563	0.652549	0.766537	0.634823	0.599564	108	264
294	123	Zhongmai 871	Henan	0.508246	0.35906	0.353663	0.29556	0.777162	0.512852	0.467757	314	305
267	124	Zhongmai 875	Henan	0.783505	0.654902	0.471293	0.493206	0.795017	0.521305	0.619871	70	12
195	125	Zhongmai 895	Henan	0.642973	0.439024	0.45045	0.444357	0.886261	0.579626	0.573782	176	125
80	126	Zhongyu 5	Henan	0.777778	0.679144	0.590538	0.769085	0.737654	0.681577	0.705963	9	13
121	127	Zhongyu 9	Henan	0.587413	0.498489	0.397755	0.423564	0.854922	0.648426	0.568428	189	208
149	128	Zhou 8425B	Henan	0.709141	0.60424	0.470479	0.531057	0.801015	0.728889	0.640804	43	49
355	129	Zhou 9811	Henan	0.66562	0.584821	0.413578	0.561034	0.750268	0.609723	0.597507	116	86
359	130	Zhou 99343	Henan	0.579114	0.5	0.389034	0.484813	0.692237	0.70609	0.558548	200	221
153	131	Zhoumai 11	Henan	0.678439	0.545064	0.467929	0.500254	0.812065	0.709106	0.618809	73	70
81	132	Zhoumai 12	Henan	0.742911	0.53012	0.534549	0.542959	0.768279	0.611673	0.621749	67	28
136	133	Zhoumai 13	Henan	0.585023	0.430868	0.349503	0.314716	0.715988	0.632787	0.504814	288	211
191	134	Zhoumai 16	Henan	0.556716	0.491228	0.415401	0.507003	0.731937	0.551634	0.54232	229	259
96	135	Zhoumai 18	Henan	0.714286	0.60396	0.573494	0.597881	0.844444	0.610791	0.657476	30	42
71	136	Zhoumai 19	Henan	0.605753	0.46063	0.439575	0.556835	0.774732	0.629511	0.577839	162	184
125	137	Zhoumai 22	Henan	0.663265	0.466019	0.433151	0.394976	0.852403	0.658273	0.578015	161	92
76	138	Zhoumai 23	Henan	0.600596	0.570881	0.408602	0.613093	0.684055	0.615272	0.582083	154	190
82	139	Zhoumai 25	Henan	0.671463	0.46114	0.560725	0.466557	0.816354	0.541359	0.586266	136	79
67	140	Zhoumai 26	Henan	0.618834	0.54007	0.430688	0.57409	0.731573	0.640763	0.589336	133	162
89	141	Zhoumai 28	Henan	0.629851	0.518634	0.470982	0.588697	0.814896	0.666667	0.614954	87	148
116	142	Zhoumai 30	Henan	0.552083	0.419118	0.355562	0.30691	0.837014	0.606809	0.512916	275	265
189	143	Zhoumai 31	Henan	0.66866	0.52356	0.479214	0.517155	0.716657	0.552751	0.576333	165	85
101	144	Zhoumai 32	Henan	0.550388	0.488372	0.483543	0.417491	0.772727	0.645	0.559587	199	267
17	145	Een 5	Hubei	0.6576	0.369492	0.456471	0.350822	0.841372	0.717657	0.565569	193	99
44	146	Emai 11	Hubei	0.56	0.474576	0.351326	0.370706	0.7375	0.422508	0.486103	307	251
41	147	Emai 12	Hubei	0.558442	0.447811	0.39618	0.424152	0.768817	0.588571	0.530662	249	255
9	148	Emai 14	Hubei	0.498141	0.384365	0.38625	0.361536	0.715328	0.492525	0.473024	312	312
43	149	Emai 18	Hubei	0.533516	0.376731	0.38107	0.404398	0.80102	0.543574	0.506718	285	280
35	150	Emai 21	Hubei	0.591121	0.39645	0.419173	0.226454	0.654206	0.514423	0.466971	315	202
28	151	Emai 23	Hubei	0.574728	0.531599	0.436569	0.530684	0.775293	0.711055	0.593321	126	228
38	152	Hua 2459	Hubei	0.53125	0.481132	0.358858	0.33822	0.830508	0.553936	0.515651	273	286
14	153	Jingmai 103	Hubei	0.637574	0.491525	0.502618	0.395829	0.801242	0.717791	0.591097	128	137
34	154	Xiangmai 55	Hubei	0.512681	0.305344	0.358545	0.153625	0.83046	0.50495	0.444267	324	301
30	155	Xiangmai 81	Hubei	0.639194	0.415459	0.485294	0.327814	0.710162	0.484277	0.510367	282	130
23	156	Lianmai 2	Jiangsu	0.549451	0.473118	0.441437	0.256975	0.746385	0.466461	0.488971	302	268
33	157	Neimai 9	Jiangsu	0.490832	0.309434	0.333438	0.296584	0.71885	0.413351	0.427082	327	316
27	158	Ningmai 13	Jiangsu	0.638311	0.442623	0.471191	0.331928	0.816027	0.508321	0.534733	241	134
10	159	Ningmai 8	Jiangsu	0.558875	0.337255	0.397347	0.378371	0.757172	0.5392	0.494703	294	253
40	160	Ningmai 9	Jiangsu	0.475535	0.404834	0.338707	0.400845	0.774269	0.558385	0.492096	299	323
13	161	Xuzhou 23	Jiangsu	0.620401	0.568282	0.470251	0.492002	0.827912	0.699743	0.613099	90	159
32	162	Xuzhou 25	Jiangsu	0.608696	0.432432	0.42668	0.437398	0.732072	0.517219	0.52575	259	179
19	163	Yangmai 10	Jiangsu	0.593391	0.522901	0.551805	0.509361	0.828402	0.668755	0.612436	92	199
20	164	Yangmai 13	Jiangsu	0.499388	0.448505	0.438541	0.389318	0.776626	0.550667	0.517174	271	311
273	165	Yangmai 15	Jiangsu	0.44375	0.314488	0.21787	0.192944	0.757432	0.498978	0.404243	330	327
36	166	Yangmai 158	Jiangsu	0.481871	0.360697	0.35024	0.340376	0.812155	0.44127	0.464435	317	320
7	167	Yangmai 16	Jiangsu	0.528536	0.391045	0.404223	0.430982	0.793726	0.623715	0.528704	252	288
15	168	Yangmai 5	Jiangsu	0.802521	0.567797	0.561987	0.521004	0.842265	0.674532	0.661684	27	9
26	169	Yangmai 9	Jiangsu	0.793684	0.472727	0.518049	0.403857	0.849576	0.552167	0.598343	111	10
5	170	Zhenmai 168	Jiangsu	0.518519	0.407801	0.431141	0.366503	0.738576	0.576105	0.506441	287	298
6	171	Zhenmai 6	Jiangsu	0.747899	0.398467	0.5895	0.522871	0.918885	0.74397	0.653599	34	25
241	172	Ningdong 10	Ningxia	0.629559	0.539267	0.488309	0.572581	0.715134	0.746998	0.615308	84	149
263	173	Ningdong 11	Ningxia	0.578501	0.490566	0.384461	0.357505	0.805378	0.492725	0.518189	269	223
120	174	Aifeng 3	Shaanxi	0.582375	0.404545	0.340594	0.34555	0.781282	0.649573	0.51732	270	218
303	175	Bima 1	Shaanxi	0.669565	0.666667	0.481068	0.640879	0.76378	0.590879	0.635473	49	83
304	176	Bima 4	Shaanxi	0.846639	0.697368	0.564652	0.653015	0.87696	0.595433	0.705678	10	4
173	177	Fengchan 3	Shaanxi	0.638066	0.503356	0.437276	0.479253	0.824691	0.53481	0.569575	185	135
218	178	Qinnong 142	Shaanxi	0.681159	0.527027	0.412503	0.442949	0.863983	0.551234	0.579809	159	66
249	179	Qinnong 151	Shaanxi	0.6098	0.571429	0.50485	0.594959	0.849102	0.647604	0.629624	59	177
247	180	Qinnong 731	Shaanxi	0.604341	0.509294	0.438611	0.468039	0.81449	0.654919	0.581616	155	186
112	181	Shan 150	Shaanxi	0.730435	0.655022	0.604915	0.474535	0.834773	0.732155	0.671972	20	31
168	182	Shan 229	Shaanxi	0.640867	0.537367	0.418932	0.550664	0.814815	0.604682	0.594554	121	128
64	183	Shan 253	Shaanxi	0.650519	0.610442	0.436225	0.477397	0.70202	0.713514	0.598353	110	110
106	184	Shan 354	Shaanxi	0.676768	0.618257	0.566117	0.535757	0.795521	0.707909	0.650055	39	71
141	185	Shan 512	Shaanxi	0.759358	0.668203	0.471713	0.594005	0.753151	0.702746	0.658196	29	20
95	186	Shan 715	Shaanxi	0.696466	0.539749	0.515736	0.527913	0.862022	0.611811	0.625616	65	56
144	187	Shanmai 509	Shaanxi	0.714	0.530516	0.392259	0.463848	0.759091	0.678691	0.589734	131	43
190	188	Shanmai 94	Shaanxi	0.61563	0.490347	0.46945	0.471188	0.735227	0.563518	0.55756	202	170
91	189	Shannong 78-59	Shaanxi	0.583663	0.481383	0.372458	0.464706	0.758333	0.622476	0.54717	219	216
133	190	Shannong 981	Shaanxi	0.59085	0.421918	0.388235	0.353904	0.855543	0.704892	0.552557	207	203
147	191	Shanyou 225	Shaanxi	0.721951	0.489796	0.404011	0.425155	0.854749	0.687063	0.597121	118	40
170	192	Wunong 148	Shaanxi	0.614815	0.508403	0.45169	0.444167	0.87875	0.553791	0.575269	170	172
57	193	Xiaoyan 22	Shaanxi	0.597403	0.494585	0.380568	0.471117	0.741346	0.585479	0.545083	224	195
188	194	Xiaoyan 54	Shaanxi	0.596358	0.543651	0.379293	0.478604	0.795597	0.650667	0.574028	175	196
193	195	Xiaoyan 6	Shaanxi	0.661947	0.578313	0.448943	0.555233	0.790805	0.632776	0.611336	93	94
131	196	Xiaoyan 81	Shaanxi	0.590592	0.405797	0.356347	0.343946	0.877102	0.496106	0.511649	279	205
73	197	Xinong 1376	Shaanxi	0.654032	0.611607	0.514046	0.677454	0.783201	0.629956	0.645049	40	103
55	198	Xinong 2000-7	Shaanxi	0.535902	0.524164	0.430514	0.403212	0.792	0.597411	0.5472	218	279
59	199	Xinong 291	Shaanxi	0.895288	1	0.777038	1.0453	1.03382	0.779058	0.92175	1	3
114	200	Xinong 88	Shaanxi	0.594752	0.436426	0.314961	0.36192	0.724638	0.609463	0.507027	284	198
416	201	Xinong 979	Shaanxi	0.75	0.673993	0.461566	0.666198	0.896433	0.671661	0.686642	16	23
72	202	Xinong 979-005	Shaanxi	0.669339	0.666667	0.523516	0.764358	0.764636	0.780075	0.694765	13	84
444	203	Jimai 0860229	Shandong	0.568726	0.493827	0.409429	0.481127	0.769958	0.77047	0.582256	152	237
166	204	Jimai 19	Shandong	0.621971	0.555133	0.448671	0.528042	0.880303	0.604762	0.60648	102	158
48	205	Jimai 20	Shandong	0.549072	0.488959	0.336888	0.402556	0.719	0.616667	0.518857	268	269
93	206	Jimai 21	Shandong	0.665441	0.475655	0.487318	0.464745	0.767816	0.675431	0.589401	132	87
134	207	Jimai 22	Shandong	0.622332	0.466049	0.39648	0.380926	0.795376	0.651709	0.552145	208	157
552	208	Jimai 23	Shandong	0.705882	0.603687	0.515181	0.60208	0.863158	0.707284	0.666212	24	52
555	209	Jimai 24	Shandong	0.763274	0.676923	0.521571	0.61509	0.870083	0.689704	0.689441	15	19
109	210	Jinan 13	Shandong	0.81348	0.694836	0.577334	0.526822	0.858201	0.73913	0.701634	12	8
172	211	Jinan 17	Shandong	0.506803	0.481481	0.339018	0.526127	0.77381	0.520872	0.524685	263	306
334	212	Jining 13	Shandong	0.776265	0.808889	0.530007	0.740288	0.858447	0.592739	0.717772	6	16
69	213	Jining 16	Shandong	0.598145	0.496503	0.443074	0.571933	0.791527	0.714286	0.602578	107	194
167	214	Liangxing 66	Shandong	0.643423	0.563636	0.413874	0.547061	0.769143	0.514783	0.57532	169	123
179	215	Liangxing 99	Shandong	0.612389	0.384892	0.414692	0.314197	0.760596	0.533379	0.503357	291	175
177	216	Linmai 2	Shandong	0.60396	0.553957	0.481999	0.489735	0.733333	0.583838	0.57447	173	188
171	217	Linmai 4	Shandong	0.637795	0.553797	0.520782	0.518209	0.758499	0.522699	0.585297	142	136
140	218	Lumai 11	Shandong	0.624498	0.481132	0.364988	0.358774	0.851952	0.682216	0.560593	198	153
135	219	Lumai 14	Shandong	0.834764	0.59919	0.577041	0.416953	0.890476	0.75	0.678071	17	6
127	220	Lumai 15	Shandong	0.519444	0.339286	0.305703	0.28866	0.714567	0.603862	0.46192	318	296
145	221	Lumai 21	Shandong	0.734554	0.702564	0.460197	0.509901	0.755725	0.640351	0.633882	51	29
161	222	Lumai 23	Shandong	0.655332	0.611842	0.448445	0.549815	0.815022	0.618207	0.616444	80	102
99	223	Lumai 5	Shandong	0.674256	0.514894	0.486083	0.505605	0.854312	0.654966	0.615019	85	76
187	224	Lumai 6	Shandong	0.696429	0.594982	0.461723	0.570231	0.760234	0.5	0.597267	117	57
77	225	Lumai 7	Shandong	0.556942	0.621212	0.386124	0.55625	0.737705	0.557664	0.569316	187	258
86	226	Lumai 8	Shandong	0.640777	0.554307	0.50146	0.555459	0.841916	0.674603	0.628087	62	129
160	227	Lumai 9	Shandong	0.748373	0.671642	0.44005	0.532923	0.766298	0.634106	0.632232	54	24
70	228	Luyuan 502	Shandong	0.561878	0.515789	0.39537	0.567137	0.765306	0.696805	0.583714	150	249
51	229	PH82-2	Shandong	0.48281	0.430421	0.378757	0.389132	0.724731	0.518841	0.487449	304	319
281	230	Shannong 20	Shandong	0.657952	0.378641	0.429947	0.337391	0.846339	0.613737	0.544001	226	97
169	231	Taishan 1	Shandong	0.521669	0.491349	0.339201	0.483617	0.7375	0.577705	0.525174	261	294
337	232	Taishan 21	Shandong	0.754386	0.804878	0.578212	0.604364	0.839329	0.635948	0.702853	11	21
338	233	Taishan 223	Shandong	0.703549	0.75625	0.492133	0.60429	0.823171	0.540746	0.653356	35	54
339	234	Taishan 23	Shandong	0.648425	0.732456	0.476208	0.562794	0.797439	0.596059	0.635563	48	111
340	235	Taishan 24	Shandong	0.942396	0.941935	0.648092	0.823343	0.875312	0.620202	0.808547	3	1
87	236	Taishan 5	Shandong	0.5671	0.476027	0.391754	0.507869	0.737166	0.63764	0.552926	206	241
341	237	Weimai 8	Shandong	0.585859	0.592199	0.368977	0.451187	0.827506	0.628605	0.575722	167	210
175	238	Wennong 14	Shandong	0.724846	0.561265	0.512254	0.562718	0.872483	0.566078	0.633274	53	38
62	239	Wennong 5	Shandong	0.907186	0.857143	0.766869	0.665087	0.879573	0.89832	0.82903	2	2
117	240	Yannong 15	Shandong	0.619718	0.547511	0.401557	0.417578	0.784493	0.717081	0.581323	157	161
123	241	Yannong 18	Shandong	0.614512	0.402985	0.418581	0.309772	0.78972	0.540689	0.51271	276	174
122	242	Yannong 19	Shandong	0.616071	0.375	0.406585	0.312004	0.852544	0.627053	0.531543	246	168
452	243	Zhouyuan 9369	Shandong	0.675944	0.626506	0.487119	0.613135	0.837264	0.766776	0.667791	23	74
158	244	Zimai 12	Shandong	0.712585	0.666667	0.498658	0.560567	0.871182	0.631616	0.656879	32	44
113	245	Zixuan 2	Shandong	0.657033	0.502326	0.37303	0.310435	0.802737	0.648855	0.549069	214	100
257	246	Changwu 134	Shanxi	0.598976	0.62037	0.386594	0.512276	0.795503	0.762748	0.612745	91	191
231	247	Jinmai 45	Shanxi	0.539683	0.617188	0.382878	0.489973	0.784198	0.622896	0.572802	182	275
148	248	Jinmai 61	Shanxi	0.746269	0.458955	0.49875	0.362562	0.798414	0.644737	0.584948	145	27
256	249	Jinmai 67	Shanxi	0.574225	0.519841	0.476968	0.501195	0.83209	0.8051	0.618236	77	231
60	250	Linhan 2	Shanxi	0.765478	0.57732	0.483333	0.564005	0.725	0.607031	0.620361	68	18
126	251	Linkang 12	Shanxi	0.591398	0.416949	0.402969	0.322014	0.832609	0.620793	0.531122	247	201
1	253	Chuanmai 107	Sichuan	0.372123	0.170316	0.262769	0.224533	0.715239	0.388717	0.355616	334	334
305	254	Chuanmai 42	Sichuan	0.527081	0.559859	0.409271	0.466667	0.805085	0.687135	0.575849	166	292
39	255	Chuanmai 43	Sichuan	0.542751	0.538462	0.357414	0.389084	0.79375	0.56442	0.53098	248	273
24	256	Chuanmai 44	Sichuan	0.537829	0.354839	0.439594	0.275805	0.793548	0.557918	0.493255	298	278
16	257	Chuanmai 45	Sichuan	0.574499	0.504983	0.493176	0.469521	0.781022	0.61759	0.573465	178	230
2	258	Chuanmai 46	Sichuan	0.555256	0.364198	0.45911	0.332948	0.856035	0.662732	0.53838	236	262
25	259	Chuanmai 47	Sichuan	0.576744	0.40625	0.451176	0.415886	0.712329	0.607057	0.52824	253	225
31	260	Chuanmai 49	Sichuan	0.434903	0.347368	0.305898	0.330322	0.742826	0.474747	0.439344	325	330
45	261	Chuanmai 52	Sichuan	0.645238	0.428571	0.513953	0.479355	0.721053	0.478302	0.544412	225	118
46	262	Chuannong 16	Sichuan	0.445596	0.242857	0.319641	0.222222	0.64875	0.305941	0.364168	333	326
12	263	Chuannong 23	Sichuan	0.608961	0.508197	0.464679	0.472028	0.79758	0.657343	0.584798	146	178
22	264	Chuanyu 23	Sichuan	0.413625	0.315287	0.309635	0.301272	0.70332	0.573654	0.436132	326	332
3	265	Fan 6	Sichuan	0.441739	0.219355	0.280395	0.179463	0.726716	0.475378	0.387174	331	328
8	266	Kechengmai 1	Sichuan	0.53268	0.412186	0.409147	0.425946	0.757675	0.759405	0.549507	212	283
29	267	Mianmai 185	Sichuan	0.632867	0.3875	0.502477	0.331012	0.833902	0.48051	0.528045	254	145
37	268	Mianmai 37	Sichuan	0.461634	0.385965	0.287636	0.290222	0.722581	0.519062	0.444516	323	324
21	269	Miannong 4	Sichuan	0.538682	0.420074	0.452273	0.360199	0.824281	0.583878	0.529898	250	277
42	270	Mianyang 19	Sichuan	0.543933	0.547038	0.377154	0.487073	0.724103	0.61625	0.549259	213	272
18	271	Mianyang 26	Sichuan	0.646965	0.530769	0.500916	0.550587	0.810573	0.741204	0.630169	57	113
11	272	Rongmai 4	Sichuan	0.614754	0.335079	0.499739	0.278344	0.749703	0.320946	0.466427	316	173
278	252	Chinese spring	Landraces	0.521552	0.513369	0.293303	0.348974	0.727829	0.558846	0.493979	296	295
275	273	Doumai	Landraces	0.412081	0.360269	0.263529	0.261663	0.662933	0.486726	0.407867	329	333
276	274	Yangxiaomai	Landraces	0.565315	0.508021	0.416338	0.400269	0.819231	0.526217	0.539232	234	245
412	275	Jagger	America	0.691089	0.670051	0.478927	0.687953	0.832108	0.660239	0.670061	22	59
217	276	Jagger/W94-244-132	America	0.532673	0.401639	0.306437	0.331679	0.77369	0.614915	0.493506	297	284
253	277	Mason/Jagger	America	0.488411	0.395604	0.319021	0.393963	0.751976	0.589481	0.489743	301	317
266	278	MASON/JAGGER	America	0.48741	0.502165	0.318409	0.369355	0.731995	0.618167	0.504583	289	318
213	279	TX03A0148	America	0.642157	0.548571	0.390914	0.468131	0.781598	0.605623	0.572832	181	126
138	280	Aca 601	Argentina	0.708791	0.481707	0.439024	0.470169	0.768166	0.674051	0.590318	130	50
108	281	Aca 801	Argentina	0.573427	0.466019	0.410061	0.37001	0.812291	0.608565	0.540062	233	232
182	282	Klein Flecha	Argentina	0.567568	0.492669	0.353879	0.49159	0.650568	0.633028	0.53155	245	240
151	283	Klein Jabal 1	Argentina	0.669742	0.633508	0.430909	0.608955	0.77191	0.685897	0.633487	52	82
176	284	Nidera Baguette 10	Argentina	0.746888	0.423423	0.398344	0.39909	0.714286	0.55969	0.540287	232	26
146	285	Nidera Baguette 20	Argentina	0.674888	0.529801	0.432741	0.484354	0.829091	0.638279	0.598192	114	75
129	286	ProINTA Colibr 1	Argentina	0.511737	0.31068	0.335254	0.272645	0.843915	0.617331	0.481927	310	302
274	287	Sunstate	Australia	0.606509	0.437722	0.370304	0.334255	0.780586	0.464816	0.499032	293	182
199	288	Aztec	France	0.623722	0.513043	0.44505	0.468709	0.856977	0.536682	0.574031	174	156
269	289	Azulon	France	0.566993	0.526718	0.391231	0.374498	0.8297	0.584713	0.545642	221	242
236	290	Bruta	France	0.726721	0.681818	0.460314	0.735707	0.751269	0.565854	0.653614	33	35
226	291	Carimulti	France	0.533496	0.401914	0.335097	0.362819	0.902292	0.60848	0.524016	264	281
271	292	Festin	France	0.504708	0.396552	0.311765	0.27767	0.725424	0.502829	0.453158	320	307
224	293	Fr03711	France	0.504505	0.320988	0.285534	0.28749	0.827346	0.587732	0.468933	313	308
242	294	Fr03717	France	0.660853	0.48	0.456311	0.414336	0.845777	0.548057	0.567556	190	96
235	295	Fr03724	France	0.68071	0.574766	0.569316	0.519723	0.849642	0.639717	0.638979	44	67
223	296	Fr03725	France	0.641953	0.533074	0.415895	0.503177	0.812265	0.565245	0.578601	160	127
260	297	Fr03732	France	0.682482	0.572816	0.509636	0.475238	0.832704	0.568754	0.606938	101	64
270	298	Fr03733	France	0.455556	0.364964	0.306814	0.2829	0.754741	0.533242	0.449703	321	325
262	299	Fr3713	France	0.585938	0.633929	0.416154	0.454999	0.860372	0.670943	0.603722	104	209
203	300	Insignia	France	0.581333	0.470588	0.365135	0.413115	0.77485	0.560617	0.527606	256	219
204	301	lasen	France	0.530214	0.409692	0.277519	0.379329	0.810685	0.632534	0.506662	286	287
246	302	LASEN	France	0.559524	0.480952	0.381463	0.441051	0.740581	0.693548	0.54952	211	252
225	303	Manital	France	0.539347	0.452736	0.31053	0.454701	0.859394	0.617602	0.539052	235	276
228	304	Mesofold	France	0.55106	0.48927	0.325088	0.435409	0.867725	0.60306	0.545269	222	266
202	305	Soissons	France	0.664303	0.55122	0.412972	0.477871	0.825455	0.64	0.595303	120	89
255	306	Thesee	France	0.584249	0.551282	0.422246	0.503255	0.884253	0.649827	0.599185	109	215
251	307	Yana	France	0.57971	0.495238	0.431277	0.440361	0.91684	0.653459	0.586148	137	220
230	308	MV Laura	Hungary	0.556008	0.615	0.408458	0.562113	0.879121	0.690119	0.61847	75	261
102	309	Abbondanza	Italy	0.652878	0.463203	0.504637	0.330811	0.852184	0.650344	0.575676	168	104
100	310	Barra	Italy	0.510978	0.367347	0.330189	0.321826	0.835113	0.657798	0.503875	290	303
83	311	Dorico	Italy	0.685665	0.509524	0.49004	0.571883	0.846875	0.585866	0.614975	86	63
297	312	Funo	Italy	0.673647	0.630282	0.414476	0.55756	0.706257	0.602859	0.597513	115	78
150	313	Genio	Italy	0.709742	0.527094	0.470227	0.460677	0.85098	0.602402	0.60352	105	47
184	314	Lampo	Italy	0.608553	0.476703	0.428063	0.350628	0.772727	0.512658	0.524888	262	180
111	315	Libero	Italy	0.493716	0.341346	0.273011	0.285494	0.616013	0.503247	0.418805	328	314
90	316	Mantol	Italy	0.601713	0.415888	0.407273	0.394503	0.809685	0.57619	0.534209	242	189
119	317	Sagittario	Italy	0.554584	0.423423	0.359188	0.319094	0.854839	0.559759	0.511815	278	263
143	318	Kanto 107	Japan	0.72766	0.565445	0.494907	0.447661	0.873051	0.600719	0.618241	76	34
84	319	Kitanokaori	Japan	0.590498	0.452381	0.473458	0.491103	0.853837	0.53629	0.566261	191	206
159	320	Norin 61	Japan	0.695402	0.704762	0.417126	0.618635	0.843345	0.78022	0.676582	18	58
79	321	Norin 67	Japan	0.657801	0.622318	0.476786	0.645343	0.705374	0.659001	0.62777	63	98
198	322	F498U1-1021/BOEMA	Romania	0.646602	0.489177	0.45283	0.407801	0.818078	0.59687	0.56856	188	116
200	323	Lovrin13	Romania	0.5625	0.418919	0.385452	0.384999	0.796593	0.543721	0.515364	274	248
243	324	98039G5-103	Romania	0.615658	0.674528	0.460256	0.663068	0.877739	0.765035	0.676048	19	169
238	325	F92080G1-1/F93042G2-1	Romania	0.751984	0.665198	0.541211	0.733355	0.890679	0.684211	0.711106	8	22
245	326	F98047G14-2INC	Romania	0.634652	0.59375	0.456338	0.485217	0.80303	0.677035	0.608337	96	142
258	327	Lovrin10	Romania	0.574742	0.554622	0.372613	0.48078	0.847716	0.65901	0.58158	156	227
254	328	Batjko	Russia	0.58483	0.654378	0.448004	0.679079	0.879819	0.777572	0.670614	21	212
220	329	DONSKI-93	Russia	0.593361	0.430279	0.332293	0.413515	0.873388	0.558841	0.533613	243	200
227	330	KNIISH 46	Russia	0.527211	0.431907	0.40637	0.333111	0.788392	0.559579	0.507762	283	291
207	331	PALPICH	Russia	0.570552	0.43913	0.371488	0.363893	0.831449	0.557257	0.522295	266	235
214	332	SELYANKA	Russia	0.716883	0.578035	0.397996	0.482912	0.766112	0.571118	0.585509	139	41
205	333	STARSHINA	Russia	0.606742	0.481633	0.345713	0.413105	0.764535	0.650069	0.543633	227	181
47	334	HK1/6/NVSR3/5/BEZ/TVR/5/CFN/BEZ//SU92/CI13645/3NAI60	Turkey	0.434694	0.30837	0.24303	0.143642	0.620994	0.442798	0.365588	332	331
	Trait: SDW, shoot dry weight; RDW, root dry weight; SFW, shoot fresh weight; RFW, root fresh weigh; SH, shoot height; RL, root length; IS, integrated score. The value of each rait was ratio of salt stress/control.
